# Supplementary material for: Assessment of Childhood Stunting Prevalence over Time and Risk Factors of Stunting in the Healthy Village Programme Areas in Bangladesh
Source: Children (Basel). 2024 May 28;11(6):650. doi: 10.3390/children11060650 (PMC11202057; doi:10.3390/children11060650)
Supplement: Supplementary file 1 [file children-11-00650-s001.zip]

Archive with 1 entries (1 files):
- children-2979782-supplementary.pdf
